# Supplementary material for: Generalization and Dilution of Association Results from European GWAS in Populations of Non-European Ancestry: The PAGE Study
Source: PLoS Biol. 2013 Sep 17;11(9):e1001661. doi: 10.1371/journal.pbio.1001661 (PMC3775722; doi:10.1371/journal.pbio.1001661)
Supplement: Table S1 — Categorization of tagSNPs. TagSNPs are categorized on the basis of the primary phenotype in the original GWAS report, and by whether these SNPs were categorized as index SNPs or not in the present analysis. (XLSX) [file pbio.1001661.s003.xlsx]

## Sheet: Sheet1
rsID	BMI SNP	T2D SNP	LDL SNP	HDL SNP	TG SNP	index tagSNP	proxy index SNP	chromosome	hg18 position	Gene(s)	index tags on metabochip
rs10010131	FALSE	TRUE	FALSE	FALSE	FALSE	1	index tag	4	6343816	WFS1	rs10010131
rs10402271	FALSE	FALSE	TRUE	FALSE	FALSE	1	index tag	19	50021054	APOE/APOC; APOE/C1/C4
rs10830963	FALSE	TRUE	FALSE	FALSE	FALSE	1	index tag	11	92348358	MTNR1B	rs10830963
rs10838738	TRUE	FALSE	FALSE	FALSE	FALSE	1	index tag	11	47619625	MTCH2	rs10838738
rs10923931	FALSE	TRUE	FALSE	FALSE	FALSE	1	index tag	1	120319482	NOTCH2, ADAM30	rs10923931
rs10938397	TRUE	FALSE	FALSE	FALSE	FALSE	1	index tag	4	44877284	GNPDA2	rs10938397
rs11084753	TRUE	FALSE	FALSE	FALSE	FALSE	1	index tag	19	39013977	KCTD15
rs1111875	FALSE	TRUE	FALSE	FALSE	FALSE	1	index tag	10	94452862	HHEX/IDE	rs1111875
rs11206510	FALSE	FALSE	TRUE	FALSE	FALSE	1	index tag	1	55268627	PCSK9
rs1121980	TRUE	FALSE	FALSE	FALSE	FALSE	0	rs9939069	16	52366748	FTO
rs11591147	FALSE	FALSE	TRUE	FALSE	FALSE	1	index tag	1	55278235	PCSK9	rs11591147
rs12596776	FALSE	FALSE	FALSE	TRUE	FALSE	1	index tag	16	55476849	CETP	rs12654264
rs1260326	FALSE	FALSE	FALSE	FALSE	TRUE	0	rs780094	2	27584444	GCKR
rs12654264	FALSE	FALSE	TRUE	FALSE	FALSE	1	index tag	5	74684359	HMGCR
rs12779790	FALSE	TRUE	FALSE	FALSE	FALSE	1	index tag	10	12368016	CDC123;CAMK1D
rs12970134	TRUE	FALSE	FALSE	FALSE	FALSE	1	index tag	18	56035730	MC4R	rs12970134
rs13266634	FALSE	TRUE	FALSE	FALSE	FALSE	1	index tag	8	118253964	SLC30A8
rs1501908	FALSE	FALSE	TRUE	FALSE	FALSE	1	index tag	5	156330747	TIMD4	rs1501908
rs1566439	FALSE	FALSE	FALSE	TRUE	FALSE	1	index tag	16	55582163	CETP
rs16996148	FALSE	FALSE	TRUE	FALSE	TRUE	1	index tag	19	19519472	CILP2/PBX4; CILP2/PBX4; NCAN;	rs16996148
rs17145738	FALSE	FALSE	FALSE	TRUE	TRUE	1	index tag	7	72620810	MLXIPL	rs17145738
rs174547	FALSE	FALSE	FALSE	TRUE	TRUE	1	index tag	11	61327359	FADS1	rs174547
rs1748195	FALSE	FALSE	FALSE	FALSE	TRUE	1	index tag	1	62822181	ANGPTL3	rs1748195
rs17782313	TRUE	FALSE	FALSE	FALSE	FALSE	0	rs12970134	18	56002077	MC4R
rs1800961	FALSE	FALSE	FALSE	TRUE	FALSE	1	index tag	20	42475778	HNF4A	rs1800961
rs1801282	FALSE	TRUE	FALSE	FALSE	FALSE	1	index tag	3	12368125	PPARG	rs1801282
rs1864163	FALSE	FALSE	FALSE	TRUE	FALSE	1	index tag	16	55554734	CETP
rs1883025	FALSE	FALSE	FALSE	TRUE	FALSE	0	rs4149268	9	106704122	ABCA1
rs2075650	FALSE	FALSE	TRUE	FALSE	FALSE	0	rs4420638	19	50087459	TOMM40
rs2144300	FALSE	FALSE	FALSE	TRUE	FALSE	1	index tag	1	228361539	GALNT2	rs2144300
rs2156552	FALSE	FALSE	FALSE	TRUE	FALSE	1	index tag	18	45435666	LIPG	rs2156552
rs2197089	FALSE	FALSE	FALSE	TRUE	TRUE	1	index tag	8	19870653	LPL	rs2197089
rs2228671	FALSE	FALSE	TRUE	FALSE	FALSE	0	rs6511720	19	11071912	LDLR
rs2237895	FALSE	TRUE	FALSE	FALSE	FALSE	1	index tag	11	2813770	KCNQ1	rs2237895
rs2237897	FALSE	TRUE	FALSE	FALSE	FALSE	0	rs2237895	11	2815122	KCNQ1
rs2271293	FALSE	FALSE	FALSE	TRUE	FALSE	1	index tag	16	66459571	LCAT
rs2338104	FALSE	FALSE	FALSE	TRUE	FALSE	1	index tag	12	108379551	MMAB-MVK; MMAB-MVK; MVK/MMAB
rs2383208	FALSE	TRUE	FALSE	FALSE	FALSE	1	index tag	9	22122076	CDKN2A/B	rs2383208
rs261332	FALSE	FALSE	FALSE	TRUE	FALSE	1	index tag	15	56514617	LIPC
rs2650000	FALSE	FALSE	TRUE	FALSE	FALSE	1	index tag	12	119873345	HNF1A	rs2650000
rs2815752	TRUE	FALSE	FALSE	FALSE	FALSE	1	index tag	1	72585028	NEGR1	rs2815752
rs28927680	FALSE	FALSE	FALSE	TRUE	TRUE	1	index tag	11	116124283	APOA1/C3/A4/A5 cluster	rs28927680
rs2954029	FALSE	FALSE	FALSE	FALSE	TRUE	1	index tag	8	126560154	TRIB1	rs2954029
rs2967605	FALSE	FALSE	FALSE	TRUE	FALSE	1	index tag	19	8375738	ANGPTL4
rs3135506	FALSE	FALSE	FALSE	TRUE	TRUE	1	index tag	11	116167617	APOA1/C3/A4/A5 cluster	rs3135506
rs328	FALSE	FALSE	FALSE	TRUE	TRUE	1	index tag	8	19864004	LPL	rs328
rs3751812	TRUE	FALSE	FALSE	FALSE	FALSE	0	rs9939609	16	52375961	FTO
rs3764261	FALSE	FALSE	FALSE	TRUE	FALSE	1	index tag	16	55550825	CEPT; CETP; CETP	rs3764261
rs3890182	FALSE	FALSE	FALSE	TRUE	FALSE	1	index tag	9	106687476	ABCA1	rs3890182
rs4149268	FALSE	FALSE	FALSE	TRUE	FALSE	1	index tag	9	106687041	ABCA1	rs4149268
rs4402960	FALSE	TRUE	FALSE	FALSE	FALSE	1	index tag	3	186994381	IGF2BP2	rs4402960
rs4420638	FALSE	FALSE	TRUE	TRUE	FALSE	1	index tag	19	50114786	APOE/C1/C4	rs4420638
rs4430796	FALSE	TRUE	FALSE	FALSE	FALSE	1	index tag	17	33172153	TCF2/HNF1B
rs4607103	FALSE	TRUE	FALSE	FALSE	FALSE	1	index tag	3	64686944	ADAMTS9	rs4607103
rs471364	FALSE	FALSE	FALSE	TRUE	FALSE	1	index tag	9	15279578	TTC39B	rs471364
rs4775041	FALSE	FALSE	FALSE	TRUE	TRUE	1	index tag	15	56461987	LIPC	rs4775041
rs4803750	FALSE	FALSE	TRUE	FALSE	FALSE	1	index tag	19	49939467	BCL3
rs5219	FALSE	TRUE	FALSE	FALSE	FALSE	1	index tag	11	17366148	KCNJ11	rs5219
rs562338	FALSE	FALSE	TRUE	FALSE	FALSE	0	rs693	2	21141826	APOB
rs564398	FALSE	TRUE	FALSE	FALSE	FALSE	1	index tag	9	22019547	CDKN2A/B	rs564398
rs599839	FALSE	FALSE	TRUE	FALSE	FALSE	1	index tag	1	109623689	CELSR2/PSRC1/SORT	rs599839
rs6102059	FALSE	FALSE	TRUE	FALSE	FALSE	1	index tag	20	38662198	MAFB
rs646776	FALSE	FALSE	TRUE	FALSE	FALSE	1	index tag	1	109620053	1p13.3; 1p13.3; CELSR2/PSRC1/SORT1	rs646776
rs6511720	FALSE	FALSE	TRUE	FALSE	FALSE	1	index tag	19	11063306	LDLR	rs6511720
rs6544713	FALSE	FALSE	TRUE	FALSE	FALSE	1	index tag	2	43927385	ABCG8; ABCGB	rs6544713
rs6548238	TRUE	FALSE	FALSE	FALSE	FALSE	1	index tag	2	624905	TMEM18	rs6548238
rs6586891	FALSE	FALSE	FALSE	TRUE	FALSE	1	index tag	8	19958878	LPL
rs693	FALSE	FALSE	TRUE	FALSE	FALSE	1	index tag	2	21085700	APOB	rs693
rs7498665	TRUE	FALSE	FALSE	FALSE	FALSE	1	index tag	16	28790742	SH2B1	rs7498665
rs754523	FALSE	FALSE	TRUE	FALSE	FALSE	0	rs693	2	21165196	APOB
rs7578597	FALSE	TRUE	FALSE	FALSE	FALSE	1	index tag	2	43586327	THADA	rs7578597
rs7679	FALSE	FALSE	FALSE	TRUE	TRUE	1	index tag	20	44009909	PLTP	rs7679
rs7754840	FALSE	TRUE	FALSE	FALSE	FALSE	1	index tag	6	20769229	CDKAL1	rs7754840
rs780094	FALSE	FALSE	FALSE	FALSE	TRUE	1	index tag	2	27594741	GCKR	rs780094
rs7903146	FALSE	TRUE	FALSE	FALSE	FALSE	1	index tag	10	114748339	TCF7L2	rs7903146
rs7961581	FALSE	TRUE	FALSE	FALSE	FALSE	1	index tag	12	69949369	TSPAN8/LGR5
rs8050136	TRUE	FALSE	FALSE	FALSE	FALSE	0	rs9939609	16	52373776	FTO
rs864745	FALSE	TRUE	FALSE	FALSE	FALSE	1	index tag	7	28147081	JAZF1	rs864745
rs964184	FALSE	FALSE	FALSE	TRUE	TRUE	0	rs3135506	11	116154127	APOA1; APOA1/C3/A4/A5 cluster
rs9930506	TRUE	FALSE	FALSE	FALSE	FALSE	0	rs9939609	16	52387966	FTO
rs9939609	TRUE	FALSE	FALSE	FALSE	FALSE	1	index tag	16	52378028	FTO	rs9939609
rs9989419	FALSE	FALSE	FALSE	TRUE	FALSE	1	index tag	16	55542640	CETP	rs9989419
