# Supplementary material for: Generalization and Dilution of Association Results from European GWAS in Populations of Non-European Ancestry: The PAGE Study
Source: PLoS Biol. 2013 Sep 17;11(9):e1001661. doi: 10.1371/journal.pbio.1001661 (PMC3775722; doi:10.1371/journal.pbio.1001661)
Supplement: Table S2 — Raw meta-analysis data for each of the index SNPs is given in each PAGE subpopulation, including the number of individuals in the subpopulation, the observed effect size and s.e., the p value associated with testing the hypothesis that the observed effect was significant within the subpopulation (p_Beta_<subpopulation>_ = _0), and the p value associated with testing the hypothesis of equal effect size in European and non-European populations (p_Beta_<subpopulation>_equal_Beta_Eur.Am.), as well as the generalization category for that SNP in the subpopulation (<subpopulation>_snpcat). (XLSX) [file pbio.1001661.s004.xlsx]

## Sheet: Sheet1
rsID	target_phenotype	Genes	chr	basepair.build36	beta_Eur.Am.	SEbeta_Eur.Am.	p_Beta_Eu.Am._=_0	Significant by Benjamini-Hochberg	N_Eu.Am.	beta_Af.Am.	SEbeta_Af.Am.	p_Beta_Af.Am._=_0	N_Af.Am.	p_BetaAf.Am._equal_BetaEur.Am.	Af.Am._snpcat	beta_Hisp.Am.	SEbeta_Hisp.Am.	p_Beta_Hisp.Am._=_0	N_Hisp.Am.	p_Beta_Hisp.Am._equal_Beta_Eur.Am.	Hisp.Am._snpcat	beta_As.Am.	SEbeta_As.Am.	p_Beta_As.Am._=_0	N_As.Am.	p_Beta_As.Am._equal_Beta_Eur.Am.	As.Am._snpcat	beta_Nat. Amer.	SEbeta_Nat. Amer.	p_Beta_Nat. Amer._=_0	N_Nat. Amer.	p_Beta_Nat. Amer._equal_Beta_Eur.Am.	Nat. Amer._snpcat	beta_Pac.Is.	SEbeta_Pac.Is.	p_Beta_Pac.Is._=_0	N_Pac.Is.	p_Beta_Pac.Is._equal_Beta_Eur.Am.	Pac.Is._snpcat
rs17145738	logTG	MLXIPL	7	72620810	-0.0762	0.0075	2.99076e-24	1	22725	-0.0269	0.012	0.0249829	9105	0.000494238	differential	-0.087	0.0258	0.000745992	2970	0.68771	strictly generalized	-0.1059	0.0401	0.00826867	724	0.466599	strictly generalized	-0.0546	0.0262	0.0371629	3326	0.428015	ambiguous	-0.2125	0.0724	0.00333459	190	0.0611269	strictly generalized
rs599839	LDL	CELSR2/PSRC1/SORT	1	109623689	5.6711	0.4516	3.60235e-36	1	16598	1.6026	0.723	0.0266506	6503	1.81762e-06	differential	8.6846	1.7503	6.98508e-07	1066	0.0954928	strictly generalized	-1.4692	4.0276	0.715273	465	0.0781028	ambiguous	6.4924	0.9008	5.70423e-13	3178	0.415041	strictly generalized	10.0732	10.434	0.334334	75	0.673386	ambiguous
rs780094	logTG	GCKR	2	27594741	0.0647	0.0055	6.00894e-32	1	17484	0.0216	0.0099	0.029123	7399	0.000141418	differential	0.0565	0.0173	0.00109118	2190	0.651478	strictly generalized	0.051	0.0326	0.11772	472	0.678589	ambiguous	0.0451	0.017	0.00797938	3200	0.272659	strictly generalized	0.1259	0.0936	0.178598	75	0.513937	ambiguous
rs5219	T2D	KCNJ11	11	17366148	0.119509	0.0296012	5.40704e-05	1	28947	-0.0948845	0.061104	0.120462	10029	0.00159045	differential	0.113056	0.0462835	0.0145784	5282	0.906502	ambiguous	0.131109	0.046008	0.00437603	5374	0.832078	strictly generalized	0.0321694	0.0600345	0.592063	2979	0.191951	ambiguous	0.0401751	0.0876389	0.646653	1410	0.391094	ambiguous
rs16996148	LDL	CILP2/PBX4; CILP2/PBX4; NCAN;	19	19519472	-2.8888	0.6649	1.39458e-05	1	20407	0.7651	0.7964	0.336704	8541	0.000428415	differential	-2.1215	2.0143	0.29224	2532	0.717555	ambiguous	-0.5305	2.436	0.827604	690	0.350335	ambiguous	-1.0468	2.0862	0.615827	3321	0.400207	ambiguous	7.6866	5.9579	0.196998	175	0.0777202	ambiguous
rs2954029	logTG	TRIB1	8	126560154	0.0508	0.0132	0.000118851	1	3175	-0.0137	0.0185	0.458972	1576	0.0045382	differential	0.0588	0.0177	0.000893638	1937	0.717115	strictly generalized	NA	NA	NA	NA	NA	NA	NA	NA	NA	NA	NA	NA	NA	NA	NA	NA	NA	NA
rs261332	HDL	LIPC	15	56514617	1.7627	0.2398	1.97158e-13	1	11745	0.312	0.4267	0.464661	4031	0.00303824	differential	0.6645	0.718	0.354712	1460	0.146849	ambiguous	2.2519	0.9912	0.023093	457	0.631438	ambiguous	NA	NA	NA	NA	NA	NA	4.3857	3.4851	0.208242	73	0.452739	ambiguous
rs9939609	BMILIN	FTO	16	52378028	0.0133	0.0017	5.13625e-15	1	28286	0.0013	0.0033	0.693626	6492	0.00122654	differential	-0.0133	0.0239	0.577879	449	0.266928	ambiguous	0.0108	0.0143	0.450102	696	0.862178	ambiguous	0.011	0.0056	0.049497	6168	0.694316	ambiguous	NA	NA	NA	NA	NA	NA
rs4420638	LDL	APOE/C1/C4	19	50114786	-5.3469	0.5135	2.17074e-25	1	18087	0.1551	0.9176	0.865775	6142	1.67252e-07	differential	-5.3516	1.7159	0.00181571	2184	0.997906	strictly generalized	-7.2847	5.6887	0.20035	222	0.734413	ambiguous	-3.9503	1.4309	0.00576759	3329	0.358271	strictly generalized	-17.0295	9.7907	0.0819724	99	0.233419	ambiguous
rs9989419	HDL	CETP	16	55542640	-2.171	0.141	1.71009e-53	1	20468	0.0206	0.2369	0.930706	8568	1.87066e-15	differential	-2.2909	0.3924	5.27756e-09	2591	0.773687	strictly generalized	-2.0662	1.0468	0.0484016	467	0.920965	ambiguous	-1.7805	0.4201	2.25242e-05	3160	0.378194	strictly generalized	-2.2785	2.2716	0.315843	76	0.962328	ambiguous
rs28927680	logTG	APOA1/C3/A4/A5 cluster	11	116124283	-0.1239	0.0096	4.15026e-38	1	24258	0.0006	0.0091	0.94743	9844	4.86219e-21	differential	-0.0823	0.0194	2.21272e-05	2972	0.0546192	strictly generalized	-0.1138	0.0449	0.0112601	725	0.825893	ambiguous	-0.0788	0.0198	6.89739e-05	3338	0.0404058	strictly generalized	-0.4417	0.0497	6.25983e-19	189	3.42261e-10	differentially generalized
rs3764261	HDL	CEPT; CETP; CETP	16	55550825	3.6389	0.1507	8.09708e-129	1	19443	2.7862	0.2542	5.90664e-28	8318	0.00390808	differentially generalized	2.676	0.4011	2.52938e-11	2479	0.024623	strictly generalized	2.5795	1.1036	0.019421	469	0.341542	ambiguous	3.0703	0.392	4.78652e-15	3144	0.175766	strictly generalized	3.2111	2.7513	0.243162	76	0.876618	ambiguous
rs6511720	LDL	LDLR	19	11063306	-7.3289	0.5252	2.95393e-44	1	21986	-8.1011	0.804	7.05431e-24	9291	0.421344	strictly generalized	-6.4338	1.6226	7.33597e-05	2513	0.599696	strictly generalized	-16.8535	3.692	4.99804e-06	689	0.0106468	strictly generalized	-1.8415	1.7188	0.283995	3319	0.002264	differential	-15.4115	8.8375	0.0811808	175	0.361259	ambiguous
rs646776	LDL	1p13.3; 1p13.3; CELSR2/PSRC1/SORT1	1	109620053	5.7439	0.4484	1.44566e-37	1	17155	4.4591	0.6301	1.47507e-12	7724	0.0966496	strictly generalized	7.7043	1.4083	4.48417e-08	1709	0.1847	strictly generalized	-0.3978	4.2292	0.925061	470	0.148706	ambiguous	NA	NA	NA	NA	NA	NA	9.6023	10.381	0.354972	76	0.71039	ambiguous
rs3135506	logTG	APOA1/C3/A4/A5 cluster	11	116167617	0.1337	0.0111	2.05964e-33	1	17743	0.1132	0.0178	2.02345e-10	6301	0.328449	strictly generalized	0.1304	0.0236	3.28691e-08	2175	0.89931	strictly generalized	0.062	0.3533	0.860696	470	0.839257	ambiguous	0.0887	0.0204	1.3736e-05	3211	0.0526693	strictly generalized	-0.5735	0.3262	0.0787264	76	0.0302546	ambiguous
rs7903146	T2D	TCF7L2	10	114748339	0.305795	0.0316654	4.58888e-22	1	27586	0.233309	0.0373018	3.98407e-10	9844	0.138495	strictly generalized	0.304068	0.0520957	5.32382e-09	5312	0.977403	strictly generalized	0.547032	0.0991524	3.44674e-08	5395	0.0204671	strictly generalized	0.0744259	0.0918617	0.417828	2976	0.0172579	ambiguous	0.285783	0.122779	0.0199329	1409	0.874592	ambiguous
rs328	logTG	LPL	8	19864004	0.0959	0.0084	3.45222e-30	1	22279	0.0841	0.0151	2.55418e-08	7749	0.494668	strictly generalized	0.0914	0.0268	0.000648563	2949	0.872704	strictly generalized	0.0706	0.0401	0.0783064	724	0.536892	ambiguous	0.1096	0.0445	0.013781	3335	0.762254	ambiguous	0.1477	0.1006	0.142052	190	0.607864	ambiguous
rs11591147	LDL	PCSK9	1	55278235	-16.9271	1.4208	1.00323e-32	1	21624	-22.6432	5.2148	1.41125e-05	8101	0.290247	strictly generalized	-23.3893	5.341	1.19117e-05	2256	0.242299	strictly generalized	NA	NA	NA	NA	NA	NA	-15.6645	4.9158	0.00143975	3328	0.805105	strictly generalized	NA	NA	NA	NA	NA	NA
rs6548238	BMILIN	TMEM18	2	624905	-0.0101	0.0019	1.06196e-07	1	37061	-0.0131	0.0036	0.000273817	14492	0.46113	strictly generalized	-0.0019	0.005	0.703945	6398	0.125265	ambiguous	0.0005	0.0075	0.946847	2041	0.17067	ambiguous	-0.0023	0.0046	0.617075	6186	0.117062	ambiguous	-0.0143	0.0253	0.571926	392	0.868518	ambiguous
rs174547	logTG	FADS1	11	61327359	-0.0394	0.0063	4.00152e-10	1	14517	-0.0482	0.0135	0.000356477	7510	0.554723	strictly generalized	-0.0524	0.0165	0.00149446	2083	0.4617	strictly generalized	-0.03	0.0308	0.330044	472	0.764937	ambiguous	-0.0802	0.0176	5.19343e-06	3176	0.0290677	strictly generalized	-0.1021	0.1021	0.317311	74	0.539917	ambiguous
rs12654264	LDL	HMGCR	5	74684359	-2.6629	0.3704	6.51459e-13	1	20491	-2.0245	0.612	0.000939626	8578	0.372169	strictly generalized	-2.0641	1.0385	0.0468584	2508	0.587067	ambiguous	-2.7803	1.7535	0.112836	685	0.947771	ambiguous	-1.9169	0.7992	0.0164613	3321	0.397052	ambiguous	-3.0206	3.748	0.420287	174	0.924335	ambiguous
rs864745	T2D	JAZF1	7	28147081	0.0543833	0.0281951	0.0537533	0	29035	0.124474	0.0381568	0.00110563	10001	0.139583	strictly generalized	0.121633	0.0460342	0.00823627	5290	0.21285	strictly generalized	0.153744	0.0537899	0.00426004	5397	0.101825	strictly generalized	0.186592	0.0611365	0.00227276	2964	0.0495592	strictly generalized	0.0347644	0.106575	0.744277	1399	0.858753	ambiguous
rs10938397	BMILIN	GNPDA2	4	44877284	-0.0034	0.0017	0.0455003	0	31346	-0.0088	0.0028	0.00167307	14383	0.0992463	strictly generalized	-0.0057	0.0036	0.113346	6369	0.563457	ambiguous	0.0005	0.0049	0.918724	2037	0.452082	ambiguous	-0.0095	0.0045	0.0347628	6125	0.204768	ambiguous	-0.0195	0.0139	0.160653	392	0.250265	ambiguous
rs2967605	HDL	ANGPTL4	19	8375738	-0.9027	0.1854	1.12203e-06	1	18933	-0.8925	0.292	0.00223932	7870	0.976474	strictly generalized	-0.6672	0.4322	0.122654	2585	0.616542	ambiguous	0.2833	0.8591	0.741579	463	0.177193	ambiguous	-0.3466	0.4022	0.388819	3155	0.209239	ambiguous	2.4305	1.9054	0.202102	76	0.0816623	ambiguous
rs12779790	T2D	CDC123;CAMK1D	10	12368016	0.0195333	0.0402166	0.627178	0	23044	0.12946	0.0458566	0.00475535	10576	0.0715019	strictly generalized	0.158707	0.0573003	0.00561005	5296	0.0468055	strictly generalized	0.0564664	0.0574178	0.325396	5368	0.598294	ambiguous	0.0505184	0.0797301	0.52633	2973	0.728604	ambiguous	0.128224	0.109446	0.241365	1401	0.351251	ambiguous
rs1864163	HDL	CETP	16	55554734	-2.0749	1.3687	0.129528	0	291	-2.7905	1.0194	0.0061928	451	0.674989	strictly generalized	-2.9841	1.2594	0.017814	265	0.624963	ambiguous	-1.8203	1.4279	0.202377	515	0.897579	ambiguous	NA	NA	NA	NA	NA	NA	-1.8813	2.4592	0.444269	76	0.945158	ambiguous
rs2271293	HDL	LCAT	16	66459571	1.4488	0.2231	8.36151e-11	1	22733	1.1109	0.4338	0.0104414	9490	0.488503	ambiguous	0.9903	0.5192	0.0564743	3249	0.417162	ambiguous	1.9774	1.9841	0.318947	720	0.791202	ambiguous	1.4862	0.4163	0.000356952	3293	0.936886	strictly generalized	-2.7571	2.5443	0.278525	188	0.0996097	ambiguous
rs3890182	HDL	ABCA1	9	106687476	-1.0585	0.2098	4.52855e-07	1	23608	-0.8337	0.339	0.0139211	9682	0.572838	ambiguous	-0.238	0.6282	0.704792	3340	0.215401	ambiguous	0.7825	1.6999	0.645286	722	0.282442	ambiguous	-0.7655	0.9469	0.418845	3299	0.762573	ambiguous	-0.6182	1.9125	0.746512	188	0.818986	ambiguous
rs1801282	T2D	PPARG	3	12368125	0.0865136	0.043069	0.0445664	0	30254	0.259547	0.10896	0.0172176	10792	0.139716	ambiguous	0.0387318	0.075403	0.607487	5315	0.582147	ambiguous	-0.00800599	0.116224	0.945082	5416	0.445715	ambiguous	-0.000793149	0.0893003	0.992913	2974	0.37853	ambiguous	0.087183	0.180491	0.629072	1409	0.997122	ambiguous
rs4402960	T2D	IGF2BP2	3	186994381	0.189237	0.0284276	2.79826e-11	1	31591	0.0775054	0.0328215	0.018205	11266	0.0100757	ambiguous	0.14389	0.0488398	0.00321741	5314	0.422292	strictly generalized	0.168171	0.0472527	0.000372323	5412	0.702447	strictly generalized	-0.0809428	0.076616	0.290752	2974	0.000945806	differential	0.0617915	0.0934633	0.508528	1405	0.192036	ambiguous
rs693	LDL	APOB	2	21085700	3.4503	0.3651	3.37901e-21	1	19648	1.602	0.6906	0.0203559	8399	0.0179782	ambiguous	1.3766	1.0152	0.175103	2511	0.0545894	ambiguous	-1.5617	4.3352	0.71867	687	0.249305	ambiguous	4.7012	0.7967	3.61653e-09	3318	0.153476	strictly generalized	2.8301	5.5423	0.609606	171	0.911092	ambiguous
rs10830963	T2D	MTNR1B	11	92348358	0.113508	0.0423528	0.00736111	1	18454	0.201018	0.0872032	0.021157	5608	0.36669	ambiguous	0.0644648	0.129619	0.61895	1099	0.71911	ambiguous	-0.435008	0.216717	0.0447214	282	0.0129904	ambiguous	0.323512	0.543249	0.551501	96	0.699941	ambiguous	NA	NA	NA	NA	NA	NA
rs4775041	HDL	LIPC	15	56461987	1.3111	0.1579	1.01211e-16	1	18886	0.7878	0.3528	0.0255494	7841	0.17578	ambiguous	1.3414	0.4741	0.00466411	2586	0.951649	strictly generalized	1.1605	1.164	0.318768	473	0.897985	ambiguous	1.3956	0.4446	0.00169525	3171	0.85786	strictly generalized	0.0032	2.3611	0.998919	76	0.580467	ambiguous
rs1501908	LDL	TIMD4	5	156330747	1.2336	0.4391	0.00496366	1	14113	1.3075	0.6424	0.0418171	7199	0.924338	ambiguous	2.3977	1.2842	0.0618909	1801	0.391044	ambiguous	-4.0675	2.6175	0.120193	467	0.0457879	ambiguous	-0.7649	1.1862	0.519036	3165	0.114104	ambiguous	-4.6076	6.5108	0.47914	76	0.370722	ambiguous
rs6544713	LDL	ABCG8; ABCGB	2	43927385	2.9818	0.4195	1.17749e-12	1	18436	1.4889	0.7409	0.0444753	9328	0.0795287	ambiguous	0.0589	1.2196	0.961482	2527	0.0234338	ambiguous	5.6184	2.4177	0.0201329	690	0.282605	ambiguous	3.2753	1.3956	0.0189316	3313	0.840384	ambiguous	4.3801	6.513	0.501255	173	0.830352	ambiguous
rs6586891	HDL	LPL	8	19958878	0.9593	0.1465	5.82648e-11	1	23614	0.6028	0.3043	0.047598	9696	0.29116	ambiguous	1.2743	0.3393	0.000172876	3357	0.394033	strictly generalized	1.1592	0.8419	0.168548	725	0.815044	ambiguous	0.3988	0.3591	0.26676	3295	0.1484	ambiguous	-1.6124	1.5545	0.299621	189	0.0995457	ambiguous
rs1111875	T2D	HHEX/IDE	10	94452862	0.0423454	0.0385655	0.2722	0	27118	0.0760321	0.0397564	0.0558182	10459	0.54306	ambiguous	0.0900647	0.0453867	0.0472128	5301	0.423008	ambiguous	0.17451	0.0471939	0.00021754	5412	0.0301199	strictly generalized	0.00677311	0.0566321	0.904801	2974	0.603636	ambiguous	0.0957123	0.101856	0.347383	1412	0.624137	ambiguous
rs2197089	logTG	LPL	8	19870653	-0.039	0.005	6.19072e-15	1	22704	-0.015	0.0084	0.0741455	9115	0.0140837	ambiguous	-0.0475	0.0134	0.000392947	2965	0.552309	strictly generalized	-0.0308	0.0287	0.283195	725	0.778346	ambiguous	-0.058	0.0135	1.73675e-05	3328	0.186904	strictly generalized	-0.0351	0.059	0.5519	189	0.947485	ambiguous
rs7498665	BMILIN	SH2B1	16	28790742	-0.0023	0.0019	0.226077	0	31383	-0.0046	0.0027	0.0884365	13642	0.486022	ambiguous	0.0001	0.0034	0.976536	6391	0.537766	ambiguous	-0.0185	0.0067	0.00575905	2038	0.0200087	strictly generalized	-0.012	0.0039	0.00209149	6149	0.0253551	strictly generalized	-0.0275	0.0145	0.0578871	392	0.0848523	ambiguous
rs13266634	T2D	SLC30A8	8	118253964	0.143961	0.0306684	2.67747e-06	1	30415	0.114104	0.0690525	0.0984468	6951	0.692727	ambiguous	0.0799224	0.0523165	0.126595	5310	0.290969	ambiguous	0.168645	0.0479809	0.000440019	4532	0.664673	strictly generalized	0.108431	0.471878	0.818258	160	0.940106	ambiguous	0.0645655	0.0877908	0.462068	1407	0.393228	ambiguous
rs7578597	T2D	THADA	2	43586327	0.0799537	0.0445144	0.0724735	0	30563	0.0595245	0.037262	0.110163	11060	0.724903	ambiguous	0.0736389	0.0873533	0.399228	5314	0.948644	ambiguous	0.329454	0.205289	0.108531	5409	0.234928	ambiguous	0.628792	0.181852	0.000544795	2981	0.00337334	differentially generalized	0.451876	0.250495	0.0712416	1415	0.143783	ambiguous
rs2144300	HDL	GALNT2	1	228361539	0.5938	0.1431	3.33136e-05	1	23331	0.4804	0.31	0.121219	9676	0.739793	ambiguous	0.3925	0.3424	0.251663	3371	0.587515	ambiguous	0.8356	1.0744	0.436724	722	0.823469	ambiguous	0.0789	0.3569	0.825038	3288	0.180547	ambiguous	0.2918	1.9925	0.883567	188	0.879835	ambiguous
rs10838738	BMILIN	MTCH2	11	47619625	-0.0052	0.0016	0.00115405	1	34679	0.0058	0.0041	0.157176	13653	0.012442	ambiguous	-0.0076	0.0034	0.025398	6406	0.523021	ambiguous	-0.0068	0.0048	0.15658	2041	0.75183	ambiguous	0.0042	0.0036	0.243345	6147	0.0170298	ambiguous	-0.0239	0.0149	0.108708	392	0.212082	ambiguous
rs1748195	logTG	ANGPTL3	1	62822181	0.033	0.0063	1.62242e-07	1	16674	0.012	0.0091	0.187276	5895	0.0577796	ambiguous	0.0363	0.0144	0.0117077	2705	0.833705	ambiguous	0.073	0.0511	0.153127	253	0.43722	ambiguous	0.1578	0.0701	0.0243811	132	0.076201	ambiguous	0.0817	0.0595	0.169718	113	0.415681	ambiguous
rs2338104	HDL	MMAB-MVK; MMAB-MVK; MVK/MMAB	12	108379551	-0.3993	0.1442	0.00562164	1	18959	-0.3535	0.2709	0.191924	7860	0.881364	ambiguous	-0.9228	0.378	0.0146357	2592	0.195678	ambiguous	0.0278	0.9799	0.977367	472	0.666311	ambiguous	0.3224	0.3741	0.388797	3128	0.07185	ambiguous	-1.1855	2.375	0.617668	76	0.74108	ambiguous
rs564398	T2D	CDKN2A/B	9	22019547	0.0536376	0.0358442	0.134547	0	22139	-0.0993332	0.0784813	0.205623	6465	0.0762333	ambiguous	0.00277819	0.0965817	0.977052	1927	0.621524	ambiguous	-0.0344176	0.164303	0.834076	873	0.600545	ambiguous	0.159208	0.345133	0.644587	161	0.76094	ambiguous	NA	NA	NA	NA	NA	NA
rs10923931	T2D	NOTCH2, ADAM30	1	120319482	0.0550146	0.0474647	0.246431	0	27300	0.0432658	0.0359804	0.229176	10500	0.843626	ambiguous	0.0425707	0.0735516	0.562733	5316	0.886957	ambiguous	0.0172065	0.146497	0.906501	5425	0.806057	ambiguous	0.0789602	0.0996645	0.428209	2984	0.828272	ambiguous	-0.0477229	0.220909	0.828965	1413	0.649332	ambiguous
rs7754840	T2D	CDKAL1	6	20769229	0.143312	0.0409038	0.000458972	1	12906	0.0509641	0.0440465	0.247251	5749	0.124463	ambiguous	0.0844882	0.0576811	0.14299	3375	0.405482	ambiguous	0.290765	0.0472909	7.82514e-10	4499	0.0183611	strictly generalized	NA	NA	NA	NA	NA	NA	0.201839	0.0895842	0.0242549	1405	0.552308	ambiguous
rs4607103	T2D	ADAMTS9	3	64686944	0.0927326	0.0304876	0.00235284	1	31801	0.0390701	0.0357255	0.274121	11304	0.253212	ambiguous	-0.0120182	0.0476824	0.801006	5319	0.064191	ambiguous	0.019938	0.0447401	0.655856	5418	0.178769	ambiguous	-0.0466298	0.059293	0.431616	2972	0.0365936	ambiguous	-0.114938	0.0951417	0.227019	1414	0.0376507	ambiguous
rs10402271	LDL	APOE/APOC; APOE/C1/C4	19	50021054	-2.2727	0.4921	3.86766e-06	1	11975	-1.3839	1.2829	0.280709	3774	0.517729	ambiguous	2.391	3.3814	0.479502	261	0.172302	ambiguous	-4.7734	2.6845	0.0753819	469	0.359528	ambiguous	NA	NA	NA	NA	NA	NA	-6.6755	5.9534	0.262164	76	0.461104	ambiguous
rs4430796	T2D	TCF2/HNF1B	17	33172153	0.0840695	0.0410485	0.0405549	0	11343	0.0474534	0.0480678	0.323536	5134	0.562402	ambiguous	-0.0156925	0.054791	0.774567	3301	0.145064	ambiguous	0.166091	0.0494609	0.00078504	4410	0.201927	strictly generalized	NA	NA	NA	NA	NA	NA	0.146343	0.0950548	0.123667	1400	0.547543	ambiguous
rs2156552	HDL	LIPG	18	45435666	-1.2663	0.1928	5.1014e-11	1	18952	-0.5907	0.6178	0.339004	7855	0.296529	ambiguous	-0.4932	0.6819	0.469512	2575	0.275284	ambiguous	3.1943	1.3357	0.0167806	470	0.00094886	differential	-1.3394	0.9103	0.141188	3158	0.937382	ambiguous	-2.1713	3.3749	0.519986	75	0.788915	ambiguous
rs12970134	BMILIN	MC4R	18	56035730	0.0077	0.0024	0.00133507	1	21987	0.0057	0.0064	0.37313	4046	0.769826	ambiguous	-0.0257	0.0248	0.300067	448	0.180079	ambiguous	0.0253	0.0159	0.111566	696	0.273727	ambiguous	0.0098	0.0442	0.824532	106	0.962161	ambiguous	NA	NA	NA	NA	NA	NA
rs6102059	LDL	MAFB	20	38662198	-0.4152	0.52	0.424603	0	11928	-0.7653	0.8802	0.384595	4429	0.732009	ambiguous	-0.3042	1.2186	0.802873	1710	0.933232	ambiguous	1.527	2.2952	0.505858	463	0.40921	ambiguous	NA	NA	NA	NA	NA	NA	-0.5151	5.1651	0.920561	74	0.984646	ambiguous
rs4803750	LDL	BCL3	19	49939467	5.5752	0.9202	1.37241e-09	1	12012	1.5212	1.7704	0.390208	3793	0.0421729	ambiguous	5.9468	4.6777	0.203619	261	0.93787	ambiguous	3.7974	3.869	0.326349	469	0.654854	ambiguous	NA	NA	NA	NA	NA	NA	-1.8572	8.0184	0.816835	75	0.357116	ambiguous
rs471364	HDL	TTC39B	9	15279578	0.3518	0.2314	0.128433	0	18089	0.2373	0.3121	0.447055	7659	0.76822	ambiguous	-0.2271	0.6914	0.742561	2487	0.427197	ambiguous	1.2469	3.443	0.717236	468	0.795333	ambiguous	1.6726	1.0615	0.115096	3139	0.224089	ambiguous	2.5224	4.619	0.585003	76	0.638827	ambiguous
rs1800961	HDL	HNF4A	20	42475778	-1.1444	0.4146	0.0057757	1	18046	-1.005	1.4633	0.492206	7662	0.926971	ambiguous	-2.3312	0.9511	0.0142438	2486	0.252681	ambiguous	-1.3415	5.0069	0.788753	471	0.968706	ambiguous	-1.8947	1.0326	0.0665231	3169	0.500126	ambiguous	-4.4681	12.7308	0.725613	76	0.794141	ambiguous
rs12596776	HDL	CETP	16	55476849	-1.3585	0.31	1.17456e-05	1	13202	-0.4753	0.6999	0.497076	5093	0.248588	ambiguous	-0.1327	0.7478	0.859152	2579	0.129962	ambiguous	0.7666	2.9252	0.793269	472	0.470027	ambiguous	NA	NA	NA	NA	NA	NA	-0.2687	2.8447	0.924747	74	0.703319	ambiguous
rs2237895	T2D	KCNQ1	11	2813770	0.0643764	0.0561661	0.251721	0	5067	0.0282004	0.0644002	0.661464	3929	0.67204	ambiguous	0.194761	0.054901	0.000388927	3377	0.0969006	strictly generalized	0.26064	0.0480409	5.78337e-08	4520	0.00791984	differentially generalized	NA	NA	NA	NA	NA	NA	0.256624	0.0891704	0.00400322	1405	0.0681153	strictly generalized
rs1566439	HDL	CETP	16	55582163	-0.537	0.1641	0.00106641	1	16057	0.1565	0.3686	0.671143	5666	0.0856501	ambiguous	-0.4244	0.3717	0.253545	2588	0.781683	ambiguous	0.9654	0.9283	0.298356	470	0.110996	ambiguous	NA	NA	NA	NA	NA	NA	3.1072	2.0094	0.122024	75	0.0706752	ambiguous
rs2383208	T2D	CDKN2A/B	9	22122076	0.157212	0.037203	2.38099e-05	1	30527	0.0172062	0.0412715	0.676749	11097	0.0117452	ambiguous	0.142132	0.0627024	0.0234044	5313	0.836132	ambiguous	0.255565	0.0444577	9.00386e-09	5380	0.0897717	strictly generalized	0.140515	0.086266	0.103344	2964	0.858932	ambiguous	0.00913695	0.0991599	0.926584	1395	0.162072	ambiguous
rs2815752	BMILIN	NEGR1	1	72585028	0.0045	0.0017	0.00811952	1	28261	0.0011	0.0027	0.683709	10576	0.286592	ambiguous	-0.0001	0.0058	0.986244	2891	0.446606	ambiguous	-0.0065	0.0083	0.433549	2041	0.194168	ambiguous	-0.0039	0.0046	0.396535	6153	0.0867384	ambiguous	-0.0035	0.0174	0.840582	392	0.647246	ambiguous
rs7961581	T2D	TSPAN8/LGR5	12	69949369	0.0221121	0.0346434	0.523294	0	18622	-0.016054	0.0479866	0.737964	7248	0.519019	ambiguous	0.102899	0.0674012	0.126843	3377	0.286408	ambiguous	-0.0419685	0.0583711	0.472144	4533	0.345138	ambiguous	-0.554529	0.115179	1.47588e-06	2812	1.63256e-06	differentially generalized	-0.0505263	0.0965457	0.600737	1412	0.478844	ambiguous
rs10010131	T2D	WFS1	4	6343816	0.0490009	0.0330082	0.137674	0	24573	-0.0106696	0.0357291	0.765227	10085	0.219931	ambiguous	0.0773675	0.0495687	0.118567	5314	0.633844	ambiguous	0.355154	0.141509	0.012081	5416	0.0351232	ambiguous	0.288193	0.0882496	0.0010921	2977	0.0111285	strictly generalized	0.0837742	0.116413	0.471755	1414	0.773825	ambiguous
rs2650000	LDL	HNF1A	12	119873345	1.2001	0.3943	0.00233749	1	16763	0.1487	0.9707	0.87825	7003	0.315617	ambiguous	2.5755	1.1751	0.0283991	1790	0.267149	ambiguous	-0.5524	2.3007	0.810252	444	0.452786	ambiguous	1.0924	0.7855	0.164314	3199	0.902473	ambiguous	7.9521	5.443	0.144022	71	0.215994	ambiguous
rs11206510	LDL	PCSK9	1	55268627	1.9867	0.458	1.43934e-05	1	20524	0.0921	0.8374	0.912423	8597	0.0471459	ambiguous	3.3575	1.4396	0.0196878	2530	0.364198	ambiguous	6.2158	3.9529	0.115843	682	0.287889	ambiguous	-2.1269	1.5963	0.182731	3328	0.0132484	ambiguous	-4.0321	6.3322	0.52428	174	0.343114	ambiguous
rs4149268	HDL	ABCA1	9	106687041	-0.2964	0.1882	0.115275	0	13202	-0.0329	0.3456	0.924159	5103	0.503115	ambiguous	-0.1684	0.4004	0.674062	2478	0.77234	ambiguous	2.1455	0.9643	0.0260859	472	0.0129402	ambiguous	NA	NA	NA	NA	NA	NA	-0.3791	2.1456	0.859754	76	0.969371	ambiguous
rs7679	HDL	PLTP	20	44009909	0.948	0.2128	8.39373e-06	1	15388	0.0056	0.5801	0.992298	7877	0.127217	ambiguous	0.8863	0.5968	0.137521	2597	0.922425	ambiguous	-2.8652	4.7341	0.545029	513	0.421014	ambiguous	-0.4105	0.7485	0.583397	3163	0.0808491	ambiguous	-5.994	4.3874	0.171881	77	0.114015	ambiguous
							0.000735294
