# Supplementary material for: Generalization and Dilution of Association Results from European GWAS in Populations of Non-European Ancestry: The PAGE Study
Source: PLoS Biol. 2013 Sep 17;11(9):e1001661. doi: 10.1371/journal.pbio.1001661 (PMC3775722; doi:10.1371/journal.pbio.1001661)
Supplement: Table S3 — Details of the effect sizes and generalization results for the 12 tagSNPs with inconsistent effect size observed in the EA and AA PAGE populations, extracted from Table S2. (XLSX) [file pbio.1001661.s005.xlsx]

## Sheet: Sheet1
			All PAGE EA				All PAGE AA
Index tagSNP	Phenotype	Locus	N	beta	se beta	p(bEA=0)	N	beta	se beta	p(bAA=0)	p(same beta)
rs28927680	logTG	APOA1/C3/A4/A5 cluster	24258	-0.1239	0.0096	<0.0001	9844	0.0006	0.0091	0.947	4.86e-21
rs9989419*	HDL	CETP	20468	-2.171	0.141	<0.0001	8568	0.0206	0.2369	0.931	1.87e-15
rs4420638	LDL	APOE/C1/C4	18087	-5.3469	0.5135	<0.0001	6142	0.1551	0.9176	0.866	1.67e-07
rs599839	LDL	CELSR2/PSRC1/SORT	16598	5.6711	0.4516	<0.0001	6503	1.6026	0.723	0.027	1.82e-06
rs780094	logTG	GCKR	17484	0.0647	0.0055	<0.0001	7399	0.0216	0.0099	0.029	0.000141
rs16996148	LDL	CILP2/PBX4; NCAN	20407	-2.8888	0.6649	<0.0001	8541	0.7651	0.7964	0.337	0.000428
rs17145738	logTG	MLXIPL	22725	-0.0762	0.0075	<0.0001	9105	-0.0269	0.012	0.025	0.000494
rs9939609	BMILIN	FTO	28286	0.0133	0.0017	<0.0001	6492	0.0013	0.0033	0.694	0.00123
rs5219	T2D	KCNJ11	28947	0.1195	0.0296	0.0001	10029	-0.0949	0.061104	0.12	0.00159
rs3764261*	HDL	CETP	19443	3.6389	0.1507	<0.0001	8318	2.7862	0.2542	<0.0001	0.00391
rs2954029	logTG	TRIB1	3175	0.0508	0.0132	0.0001	1576	-0.0137	0.0185	0.459	0.00454
rs261332**	HDL	LIPC	11745	1.7627	0.2398	<0.0001	4031	0.312	0.4267	0.465	0.00304
* SNPs from same region of the metabochip, near CETP
** Region not represented on metabochip
