# Supplementary material for: Generalization and Dilution of Association Results from European GWAS in Populations of Non-European Ancestry: The PAGE Study
Source: PLoS Biol. 2013 Sep 17;11(9):e1001661. doi: 10.1371/journal.pbio.1001661 (PMC3775722; doi:10.1371/journal.pbio.1001661)
Supplement: Table S5 — Summary of dilution effects in subpopulations. Data are shown first for the subset of 51 tagSNPs replicated in EA, then for all 68 tagSNPs in Table S2. Within each subpopulation, we first assessed the probability of the observed frequency of dilution (ßpop/ßEA<1) against the null hypothesis of no such trend, by chi-square test. Then we compared the frequency of dilution effects between other subpopulations and the AA subpopulation. As noted, we observed a significant excess of effects diluted toward the null (ßpop/ßEA<1) in AA, HA, and NA populations, and this trend toward diluted effects was significantly stronger in the AA subpopulation than in any other subpopulation. (XLSX) [file pbio.1001661.s007.xlsx]

## Sheet: Sheet1
		AA	HA	AS	NA	PI
EA replicated tagSNPs	average N	7956.06	2798.94	1297.69	3196.95	332.391
	ßpop/ßEA > 1	6	15	20	13	22
	ßpop/ßEA < 1	45	36	29	30	24
	p(no dilution)	4.73214e-08	0.0032759	0.198543	0.00952879	0.768083
	p(same dilution as AA)	--	0.0275319	0.00092984	0.0263358	9.08887e-05
all tagSNPs	average N	8054.04	3111.38	1844.83	3212.4	491.226
	ßpop/ßEA > 1	14	27	29	22	34
	ßpop/ßEA < 1	54	41	37	33	28
	p(no dilution)	1.23019e-06	0.0895551	0.324756	0.138011	0.44606
	p(same dilution as AA)		0.0151332	0.00379289	0.0186442	5.30715e-05
